# Supplementary material for: Mixture-of-Experts Variational Autoencoder for clustering and generating from similarity-based representations on single cell data
Source: PLoS Comput Biol. 2021 Jun 30;17(6):e1009086. doi: 10.1371/journal.pcbi.1009086 (PMC8277074; doi:10.1371/journal.pcbi.1009086)
Supplement: S1 Text — (ZIP) [file pcbi.1009086.s001.zip]

Archive with 2 entries (2 files):
- S1_Text.pdf
- S1_Text.tex
