# Supplementary material for: Mixture-of-Experts Variational Autoencoder for clustering and generating from similarity-based representations on single cell data
Source: PLoS Comput Biol. 2021 Jun 30;17(6):e1009086. doi: 10.1371/journal.pcbi.1009086 (PMC8277074; doi:10.1371/journal.pcbi.1009086)
Supplement: S1 Text — (ZIP) [file pcbi.1009086.s001.zip › S1_Text.tex]

% Template for PLoS
% Version 3.5 March 2018
%
% % % % % % % % % % % % % % % % % % % % % %
%
% -- IMPORTANT NOTE
%
% This template contains comments intended 
% to minimize problems and delays during our production 
% process. Please follow the template instructions
% whenever possible.
%
% % % % % % % % % % % % % % % % % % % % % % % 
%
% Once your paper is accepted for publication, 
% PLEASE REMOVE ALL TRACKED CHANGES in this file 
% and leave only the final text of your manuscript. 
% PLOS recommends the use of latexdiff to track changes during review, as this will help to maintain a clean tex file.
% Visit https://www.ctan.org/pkg/latexdiff?lang=en for info or contact us at latex@plos.org.
%
%
% There are no restrictions on package use within the LaTeX files except that 
% no packages listed in the template may be deleted.
%
% Please do not include colors or graphics in the text.
%
% The manuscript LaTeX source should be contained within a single file (do not use \input, \externaldocument, or similar commands).
%
% % % % % % % % % % % % % % % % % % % % % % %
%
% -- FIGURES AND TABLES
%
% Please include tables/figure captions directly after the paragraph where they are first cited in the text.
%
% DO NOT INCLUDE GRAPHICS IN YOUR MANUSCRIPT
% - Figures should be uploaded separately from your manuscript file. 
% - Figures generated using LaTeX should be extracted and removed from the PDF before submission. 
% - Figures containing multiple panels/subfigures must be combined into one image file before submission.
% For figure citations, please use "Fig" instead of "Figure".
% See http://journals.plos.org/plosone/s/figures for PLOS figure guidelines.
%
% Tables should be cell-based and may not contain:
% - spacing/line breaks within cells to alter layout or alignment
% - do not nest tabular environments (no tabular environments within tabular environments)
% - no graphics or colored text (cell background color/shading OK)
% See http://journals.plos.org/plosone/s/tables for table guidelines.
%
% For tables that exceed the width of the text column, use the adjustwidth environment as illustrated in the example table in text below.
%
% % % % % % % % % % % % % % % % % % % % % % % %
%
% -- EQUATIONS, MATH SYMBOLS, SUBSCRIPTS, AND SUPERSCRIPTS
%
% IMPORTANT
% Below are a few tips to help format your equations and other special characters according to our specifications. For more tips to help reduce the possibility of formatting errors during conversion, please see our LaTeX guidelines at http://journals.plos.org/plosone/s/latex
%
% For inline equations, please be sure to include all portions of an equation in the math environment.  For example, x$^2$ is incorrect; this should be formatted as $x^2$ (or $\mathrm{x}^2$ if the romanized font is desired).
%
% Do not include text that is not math in the math environment. For example, CO2 should be written as CO\textsubscript{2} instead of CO$_2$.
%
% Please add line breaks to long display equations when possible in order to fit size of the column. 
%
% For inline equations, please do not include punctuation (commas, etc) within the math environment unless this is part of the equation.
%
% When adding superscript or subscripts outside of brackets/braces, please group using {}.  For example, change "[U(D,E,\gamma)]^2" to "{[U(D,E,\gamma)]}^2". 
%
% Do not use \cal for caligraphic font.  Instead, use \mathcal{}
%
% % % % % % % % % % % % % % % % % % % % % % % % 
%
% Please contact latex@plos.org with any questions.
%
% % % % % % % % % % % % % % % % % % % % % % % %

\documentclass[10pt,letterpaper]{article}
\usepackage[top=0.85in,left=2.75in,footskip=0.75in]{geometry}

\usepackage{longtable}
\usepackage{subfig}
\usepackage{placeins}


% amsmath and amssymb packages, useful for mathematical formulas and symbols
\usepackage{amsmath,amssymb}

% Use adjustwidth environment to exceed column width (see example table in text)
\usepackage{changepage}

% Use Unicode characters when possible
\usepackage[utf8x]{inputenc}

% textcomp package and marvosym package for additional characters
\usepackage{textcomp,marvosym}

% cite package, to clean up citations in the main text. Do not remove.
\usepackage{cite}

% Use nameref to cite supporting information files (see Supporting Information section for more info)
\usepackage{nameref,hyperref}
\usepackage{xurl}


% line numbers
\usepackage[right]{lineno}

% ligatures disabled
\usepackage{microtype}
\DisableLigatures[f]{encoding = *, family = * }

% color can be used to apply background shading to table cells only
\usepackage[table]{xcolor}

% array package and thick rules for tables
\usepackage{array}
\usepackage{makecell}
% \usepackage[document]{ragged2e}
\usepackage{ragged2e}
\usepackage{hyperref}

\usepackage{scalerel,stackengine}
\stackMath
\newcommand\reallywidehat[1]{%
\savestack{\tmpbox}{\stretchto{%
  \scaleto{%
    \scalerel*[\widthof{\ensuremath{#1}}]{\kern.1pt\mathchar"0362\kern.1pt}%
    {\rule{0ex}{\textheight}}%WIDTH-LIMITED CIRCUMFLEX
  }{\textheight}% 
}{2.4ex}}%
\stackon[-6.9pt]{#1}{\tmpbox}%
}
\parskip 1ex

% create "+" rule type for thick vertical lines
\newcolumntype{+}{!{\vrule width 2pt}}

% create \thickcline for thick horizontal lines of variable length
\newlength\savedwidth
\newcommand\thickcline[1]{%
  \noalign{\global\savedwidth\arrayrulewidth\global\arrayrulewidth 2pt}%
  \cline{#1}%
  \noalign{\vskip\arrayrulewidth}%
  \noalign{\global\arrayrulewidth\savedwidth}%
}

% \thickhline command for thick horizontal lines that span the table
\newcommand\thickhline{\noalign{\global\savedwidth\arrayrulewidth\global\arrayrulewidth 2pt}%
\hline
\noalign{\global\arrayrulewidth\savedwidth}}


% Remove comment for double spacing
%\usepackage{setspace} 
%\doublespacing

% Text layout
\raggedright
\setlength{\parindent}{0.5cm}
\textwidth 5.25in 
\textheight 8.75in

% Bold the 'Figure #' in the caption and separate it from the title/caption with a period
% Captions will be left justified
\usepackage[aboveskip=1pt,labelfont=bf,labelsep=period,justification=raggedright,singlelinecheck=off]{caption}
\renewcommand{\figurename}{Fig}

% Use the PLoS provided BiBTeX style
\bibliographystyle{plos2015}

% Remove brackets from numbering in List of References
\makeatletter
\renewcommand{\@biblabel}[1]{\quad#1.}
\makeatother


% Header and Footer with logo
\usepackage{lastpage,fancyhdr,graphicx}
\usepackage{epstopdf}
%\pagestyle{myheadings}
\pagestyle{fancy}
\fancyhf{}
%\setlength{\headheight}{27.023pt}
%\lhead{\includegraphics[width=2.0in]{PLOS-submission.eps}}
\rfoot{\thepage/\pageref{LastPage}}
\renewcommand{\headrulewidth}{0pt}
\renewcommand{\footrule}{\hrule height 2pt \vspace{2mm}}
\fancyheadoffset[L]{2.25in}
\fancyfootoffset[L]{2.25in}
\lfoot{\today}

%% Include all macros below

\newcommand{\lorem}{{\bf LOREM}}
\newcommand{\ipsum}{{\bf IPSUM}}

%% END MACROS SECTION


\begin{document}

\vspace*{0.2in}

% Title must be 250 characters or less.
\begin{flushleft}
{\Large
\textbf\newline{Supporting Information \\ \ \\ Mixture-of-Experts Variational Autoencoder for Clustering and Generating from Similarity-Based Representations on Single Cell Data} % Please use "sentence case" for title and headings (capitalize only the first word in a title (or heading), the first word in a subtitle (or subheading), and any proper nouns).
}
\newline
% Insert author names, affiliations and corresponding author email (do not include titles, positions, or degrees).
\\
Andreas Kopf\textsuperscript{1,4,5},
Vincent Fortuin\textsuperscript{2},
Vignesh Ram Somnath\textsuperscript{1},
Manfred Claassen\textsuperscript{3,4,*},
\\
\bigskip
\textbf{1} Institute of Molecular Systems Biology, Department of Biology, ETH Z\"urich, Zurich, Switzerland.
\\
\textbf{2} Biomedical Informatics Group, Department of Computer Science, ETH Z\"urich, Zurich, Switzerland.
\\
\textbf{3} Division of Clinical Bioinformatics, Department of Internal Medicine I, University of Tübingen, Tübingen, Germany.
\\
\textbf{4} Swiss Institute of Bioinformatics (SIB), Zurich, Switzerland.
\\
\textbf{5} Life Science Graduate School Zurich, PhD Program Systems Biology, Zurich, Switzerland.
\bigskip

% Insert additional author notes using the symbols described below. Insert symbol callouts after author names as necessary.
% 
% Remove or comment out the author notes below if they aren't used.
%
% Primary Equal Contribution Note
% \Yinyang These authors contributed equally to this work.

% Additional Equal Contribution Note
% Also use this double-dagger symbol for special authorship notes, such as senior authorship.
% \ddag These authors also contributed equally to this work.

% Current address notes
% \textcurrency Current Address: Dept/Program/Center, Institution Name, City, State, Country % change symbol to "\textcurrency a" if more than one current address note
% \textcurrency b Insert second current address 
% \textcurrency c Insert third current address

% Deceased author note
% \dag Deceased

% Group/Consortium Author Note
% \textpilcrow Membership list can be found in the Acknowledgments section.

% Use the asterisk to denote corresponding authorship and provide email address in note below.
* manfred.claassen@med.uni-tuebingen.de

\end{flushleft}
% Please keep the abstract below 300 words
\justifying

\linenumbers

\section{Metrics}

\subsection{F-measure}

We compare results based on F-measure \cite{Aghaeepour2013}, which is defined as follows
\begin{align}
    F(C, K) = \sum_{c_i \in C} \frac{| c_i |}{N} \max_{k_j \in K} \{ F(c_i, k_j) \} \label{equ: f-measure}
\end{align}
where $N$ is the number of samples $C\{ c_1, c_2, \dots, c_n \}$ and $K\{ k_1, k_2, \dots, k_m \}$ are the cluster result and the reference cluster, respectively. Further $F(c_i, k_j)$ is the harmonic mean of precision and recall according to
\begin{align}
    F(c_i, k_j) = \frac{2 Pr(c_i, k_j) Re(c_i, k_j)}{Pr(c_i, k_j) + Re(c_i, k_j)} 
\end{align}
whereby $Pr(c_i, k_j)$ is the precision and $Re(c_i, k_j)$ is the recall. 

\subsection{Maximum Mean Discrepancy}

One estimator of the Maximum Mean Discrepancy (MMD) \cite{Gretton2008} is defined as
\begin{align}
    \reallywidehat{MMD}^2 (X,Y) = t = &\frac{1}{\binom{m}{2}} \sum_{i \neq i'} k(X_i, X_{i'}) + \notag \\  &\frac{1}{\binom{m}{2}} \sum_{j \neq j'} k(Y_j, Y_{j'}) - \notag \\ &\frac{2}{\binom{m}{2}} \sum_{i, j} k(X_i, Y_j)
\end{align}
where $X=\{\hat{x}_1, \cdots, \hat{x}_m\} \overset{iid}{\sim} P$, $Y=\{\hat{y}_1, \cdots, \hat{y}_m\} \overset{iid}{\sim} Q$ are samples from two distributions (e.g. samples from two different clusters of the latent representation, for MNIST of two different digits) and $k$ is a kernel function, where we use the popular RBF kernel. Based on that estimator Sutherland \textit{et al.} \cite{Dougal2019} introduced the hypothesis test 
\begin{align}
    H0: P &= Q \label{equ: H0 MMD}\\
    H1: P &\neq Q
\end{align}
using the statistic $\reallywidehat{MMD}^2 (X,Y)$. The distribution for $P$ and $Q$ is not required to be known. Sutherland \textit{et al.} \cite{Dougal2019} used MMD and this test to train a Generative Adversarial Network (GAN) and also to evaluate the generative performance of the model. In this work we use $\reallywidehat{MMD}^2 (X, Y)$ to test if samples of different clusters of the latent representation are similar, or in other words the distance of the distributions. We used the Python implementation (\url{https://github.com/dougalsutherland/opt-mmd/blob/master/two_sample/mmd_test.py}) from Sutherland \textit{et al.} \cite{Dougal2019}.


\section{Evaluation of MoE-Sim-VAE on synthetic data}

We evaluated MoE-Sim-VAE on synthetic data sampled from a Gaussian mixture distribution with randomly sampled parameters. The Encoder and Decoder networks are dense layers stacked with depth parameters listed bellow. Further model and training details:
\begin{itemize}
    \item number of experts: $\{2, \dots, 40\}$
    \item batch size: $512$
    \item code size: $10$
    \item Number of iterations: $5000$
    \item activation function; elu
    \item loss coefficient data reconstruction: $0.487$
    \item loss coefficient clustering : $0.487$
    \item loss coefficient mixture of Gaussian: $0.024$
    \item learning rate: 0.001
    \item batch normalization
    \item dropout rate: $0.5$
    \item distance threshold (perplexity parameter): $2$
    \item encoder depth: $3$
    \item encoder internal size: $50$
    \item decoder depth: $3$
    \item decoder internal size: $50$
    \item depth clustering network: $5$
    \item internal size clustering network: $100$
    \item trainable parameters: depending on number of experts
\end{itemize}


\section{Unsupervised clustering, representation learning and data generation on MNIST}

We scaled the pixel values of the MNIST data between 0 and 1. In the following we define the architecture of MoE-Sim-VAE. The Encoder architecture:
\begin{itemize}
    \item Convolution layer (filters 64, 3x3, elu activation)
    \item batch normalization
    \item Convolution layer (filters 128, 3x3, elu activation)
    \item batch normalization
    \item Max Pooling (2x2)
    \item batch normalization
    \item Convolution layer (filters 128, 3x3, elu activation)
    \item batch normalization
    \item Max Pooling (2x2)
    \item batch normalization
    \item Convolution layer (filters 64, 3x3, elu activation)
    \item Batch normalization
    \item Convolution layer (filters 8, 3x3, elu activation)
    \item Batch normalization
    \item Dense layer (code size)
\end{itemize}
Architecture of a Decoder expert:
\begin{itemize}
    \item Dense layer (size=7x7x8)
    \item Convolution layer (filters 128, 3x3, elu activation)
    \item Upsampling layer (2x2)
    \item Convolution layer (filters 64, 3x3, elu activation)
    \item Upsampling layer (2x2)
    \item Convolution layer (filters 32, 3x3, elu activation)
    \item Convolution layer (filters 1, 3x3, elu activation)
\end{itemize}
Model and training details:
\begin{itemize}
    \item number of experts: $10$
    \item batch size: $128$
    \item code size: $68$
    \item Number of iterations: $20000$
    \item activation function; elu
    \item loss coefficient data reconstruction: $0.487$
    \item loss coefficient clustering : $0.487$
    \item loss coefficient mixture of Gaussian: $0.024$
    \item learning rate: 0.0001
    \item batch normalization
    \item dropout rate: $0.5$
    \item k from kNN (perplexity parameter): $10$
    \item depth clustering network: $3$
    \item internal size clustering network: $200$
    \item trainable parameters: $1619446$
\end{itemize}


\section{Clustering organ-specific single cell RNA-seq data}

In all our experiments we filtered the data for genes with low total sum and low variance in expression. Therefore, we used the 20 percent lower quantile and ignored genes which fall underneath this threshold.

The competitor methods GMM, k-means, hierarchical, HDBSCAN, fuzzy-c-means and Louvain were applied on the first $k$ principal components of the scRNA-seq measurements. For a fair comparison we screened the number of principal components ($k \in [10, 20, \dots, 100]$) and for Louvain clustering (resolution), HDBSCAN (minimum cluster size) and fuzzy-c-means (exponent for the fuzzy partition matrix) additional hyperparameter were tuned via grid search. HDBSCAN returns cells which are assigned to noise and not to one of the clusters. For fair comparison on the test dataset we assigned the noise cells to the nearest cluster centroid. All methods were applied on either principal componants of the counts itself or of Transcripts Per Million (TPM) normalized count data. Additionally, the methods where screened on 0-1 scaled data, which provided the better results compared to unscaled data. To generate scVI clustering results we followed steps in the scvi-tools documentation (\url{https://docs.scvi-tools.org/en/stable/user_guide/notebooks/api_overview.html}). We trained the scVI model only on the trainig data, but clustered on the whole dataset. Additionally, we grid-searched the resolution hyperparameter for Leiden-clustering. The best results based on F-measure, defined in Equation \ref{equ: f-measure}, were chosen. 

The encoder and decoder networks are stacked dense layers with batch normalization and activation after each layer level. The clustering network is a stacked dense layer network as well, with activation in each dense layer and dropout afterwards. In the following we list the exact training- and model details:
\begin{itemize}
    \item number of experts = 7
    \item batchsize = 256
    \item codesize = 20
    \item number of iterations = 20000
    \item activation fct = elu
    \item encoder depth = 1
    \item encoder internal size = 100
    \item decoder depth = 1
    \item decoder internal size = 100
    \item loss coef reconstruct data = 1
    \item loss coef KL divergence standard gaussian = 0.2
    \item loss coef clustering = 0.8
    \item learning rate = 0.001
    \item batch normalization = True
    \item dropout rate = 0.5
    \item depth cluster network = 1
    \item internal size cluster network = 100
    \item cluster loss coef kernel = 1
    \item cluster loss coef depict = 1
    \item cluster loss entropy = 1
    \item trainable parameters = 13694448
    \item best loss = 0.11028181
\end{itemize}


\section{Learning cell type composition in peripheral blood mononuclear cells using CyTOF measurements}

Weber and Robinson \cite{Weber2016} provided preprocessed data online \url{https://github.com/lmweber/cytometry-clustering-comparison} for the datasets Levine\_32dim, Levine\_13dim, Samusik\_01 and Samusik\_all. For MoE-Sim-VAE, we additionally scaled the data between 0 and 1.

The raw Bodenmiller \textit{et al.} \cite{Bodenmiller2012} data can be downloaded from \url{http://www.cytobank.org/nolanlab/}. We normalized the raw data with an areakosinus hyperbolicus transformation
\begin{align}
    x_{norm} = arcsinh(\frac{x}{c}),
\end{align}
where the parameter $c=5$ is chosen conventionally for CyTOF data \cite{Galli2019}. Additionally for MoE-Sim-VAE we scaled the data between 0 and 1.

The Encoder and Decoder networks are three dense layers stacked with 20 units. Results are computed setting the loss coefficient for the KL loss of the VAE equal to zero, since we do not intend to generate any data, but rather give the chance to the AE to pick up the correct subpopulations. Further model and training details for all experiments on CyTOF data:
\begin{itemize}
    \item number of experts: $25$ \cite{Weber2016}, $15$ \cite{Bodenmiller2012}
    \item batch size: $128$
    \item code size: $9$
    \item Number of iterations: $30000$ \cite{Weber2016}, $20000$ \cite{Bodenmiller2012}
    \item activation function: relu
    \item loss coefficient data reconstruction: $1$
    \item loss coefficient clustering : $1$
    \item loss coefficient mixture of Gaussian: $0$
    \item learning rate: $0.001$ \cite{Weber2016}, $0.005$ \cite{Bodenmiller2012}
    \item batch normalization
    \item dropout rate: $0.5$
    \item distance threshold (perplexity parameter): $2$
    \item distance metric: correlation
    \item depth clustering network: $5$
    \item internal size clustering network: $9$
    \item trainable parameters: $37563$ \cite{Weber2016}, $22228$ \cite{Bodenmiller2012}
\end{itemize}


\nolinenumbers

% Either type in your references using
% \begin{thebibliography}{}
% \bibitem{}
% Text
% \end{thebibliography}
%
% or
%
% Compile your BiBTeX database using our plos2015.bst
% style file and paste the contents of your .bbl file
% here. See http://journals.plos.org/plosone/s/latex for 
% step-by-step instructions.
% 
\FloatBarrier
\begin{thebibliography}{10}

\bibitem{Aghaeepour2013}
Aghaeepour N., Finak G., FlowCAP Consortium, DREAM Consortium, Hoos H., Mosmann TR. \textit{et al.}
\newblock {Critical assessment of automated flow cytometry data analysis techniques}.
\newblock  Nature Methods, 2013.

\bibitem{Gretton2008}
Gretton A., Borgwardt K., Rasch M. J., Scholkopf B., Smola A. J.
\newblock {A Kernel Method for the Two-Sample Problem}.
\newblock  arXiv, 2008.  

\bibitem{Dougal2019}
Sutherland D. J., Tung H.-Y., Strathmann H., De S., Ramdas A., Smola A. \textit{et al.}
\newblock {Generative models and model criticism via optimized maximum mean discrepancy}.
\newblock  arXiv, 2019. 

\bibitem{Weber2016}
Weber L. M., Robinson M. D.
\newblock {Comparison of clustering methods for high-dimensional single-cell flow and mass cytometry data}.
\newblock  Cytometry Part A, 2016. 

\bibitem{Bodenmiller2012}
Bodenmiller B., Zunder E. R., Finck R., Chen T. J., Savig E. S., Bruggner R. V. \textit{et al.}
\newblock {Multiplexed mass cytometry profiling of cellular states perturbed by small-molecule regulators}.
\newblock  Nature Biotechnology, 2012.  

\bibitem{Galli2019}
Galli, E., Hartmann, F.J., Schreiner, B., Ingelfinger F., Arvaniti E., Diebold M. \textit{et al.}
\newblock {GM-CSF and CXCR4 define a T helper cell signature in multiple sclerosis}.
\newblock  Nat Med 25, 1290–1300 (2019). https://doi.org/10.1038/s41591-019-0521-4


\end{thebibliography}


\end{document}
