# Supplementary material for: Mixture-of-Experts Variational Autoencoder for clustering and generating from similarity-based representations on single cell data
Source: PLoS Comput Biol. 2021 Jun 30;17(6):e1009086. doi: 10.1371/journal.pcbi.1009086 (PMC8277074; doi:10.1371/journal.pcbi.1009086)
Supplement: S1 Table — Accuracy of assigning a organ similarity based on high gene expression of prior selected organ specific signature genes for the split training and test data set. We computed the balanced accuracy for each single organ vs. the rest, respectively. (XLS) [file pcbi.1009086.s010.xls]

## Sheet: Table_S1
Label	Train_acc	Test_acc
Liver	0.983577	0.979295
Thymus	0.96978	0.963043
Heart	0.815412	0.803571
Lung	0.885539	0.888788
Spleen	0.940734	0.937359
Kidney	0.977284	0.979794
Large_Intestine	0.928695	0.935538
Average	0.928717	0.92677
