# Supplementary material for: Mixture-of-Experts Variational Autoencoder for clustering and generating from similarity-based representations on single cell data
Source: PLoS Comput Biol. 2021 Jun 30;17(6):e1009086. doi: 10.1371/journal.pcbi.1009086 (PMC8277074; doi:10.1371/journal.pcbi.1009086)
Supplement: S2 Table — CyTOF measurements from peripheral blood mononuclear cells (PBMCs) were taken and the goal is to define the different cell types present in the data. The ground truth was defined using the SPADE algorithm [48], which can visualize the high dimensional data in such a way to be able to manual gate the cells. We compare to other fully unsupervised methods as FlowSOM, X-shift and PhenoGraph and achieve in most cases the best F-measure. (XLS) [file pcbi.1009086.s011.xls]

## Sheet: Table_S2
Inhibitor	Well	MoE-Sim-VAE	FlowSOM	X-shift	PhenoGraph
AKTi	A02	0.7666	0.5147	0.5704	0.6588
AKTi	A03	0.7541	0.4793	0.546	0.6026
AKTi	A04	0.6815	0.6405	0.5298	0.5974
AKTi	A05	0.7127	0.7108	0.6089	0.6104
AKTi	A06	0.6711	0.7383	0.572	0.6611
AKTi	A07	0.7233	0.7034	0.5583	0.6981
AKTi	A08	0.7901	0.7024	0.4541	0.5287
AKTi	A09	0.7604	0.4292	0.5014	0.6414
AKTi	A10	0.7275	0.4952	0.4144	0.677
AKTi	A11	0.754	0.6456	0.6673	0.6302
BTKi	A02	0.7261	0.698	0.7136	0.7478
BTKi	A03	0.7982	0.6643	0.6012	0.7141
BTKi	A04	0.7835	0.6864	0.6983	0.7103
BTKi	A05	0.7484	0.6397	0.7454	0.7474
BTKi	A06	0.8196	0.703	0.7625	0.7949
BTKi	A07	0.7976	0.6729	0.6841	0.7102
BTKi	A08	0.8108	0.6715	0.5887	0.6884
BTKi	A09	0.7789	0.5299	0.6426	0.7236
BTKi	A10	0.7726	0.6319	0.6775	0.7148
BTKi	A11	0.7857	0.6078	0.5939	0.6786
BTKi	A12	0.66	0.5503	0.6028	0.6308
Crassin	A01	0.6727	0.6488	0.6315	0.6237
Crassin	A02	0.8225	0.557	0.6435	0.7165
Crassin	A03	0.8346	0.5736	0.6628	0.7085
Crassin	A04	0.8446	0.5348	0.7146	0.7045
Crassin	A05	0.8462	0.7444	0.6227	0.7202
Crassin	A06	0.8569	0.7448	0.7078	0.6972
Crassin	A07	0.817	0.5164	0.6546	0.6309
Crassin	A08	0.8431	0.8283	0.5504	0.6546
Crassin	A09	0.8412	0.5814	0.6027	0.6684
Crassin	A10	0.8527	0.7537	0.6586	0.6338
Crassin	A11	0.8453	0.7174	0.6437	0.7358
Crassin	A12	0.732	0.6161	0.6436	0.6949
Dasatinib	A01	0.7235	0.4466	0.554	0.6725
Dasatinib	A02	0.8019	0.516	0.6238	0.701
Dasatinib	A03	0.7864	0.5108	0.5366	0.6566
Dasatinib	A04	0.6661	0.4796	0.5527	0.647
Dasatinib	A05	0.791	0.5014	0.5804	0.6904
Dasatinib	A06	0.7979	0.5167	0.6258	0.6707
Dasatinib	A07	0.8105	0.5215	0.6016	0.6809
Dasatinib	A08	0.8047	0.6928	0.5802	0.633
Dasatinib	A09	0.7485	0.5203	0.5958	0.6861
Dasatinib	A10	0.8062	0.5158	0.5742	0.6503
Dasatinib	A11	0.7837	0.5066	0.6331	0.6813
GDC-0941	A01	0.5632	0.6434	0.5987	0.6279
GDC-0941	A02	0.8257	0.7291	0.7349	0.7507
GDC-0941	A03	0.8268	0.7321	0.6822	0.7853
GDC-0941	A04	0.8389	0.7115	0.7569	0.7421
GDC-0941	A05	0.8382	0.7946	0.7171	0.7735
GDC-0941	A06	0.8463	0.6125	0.6858	0.764
GDC-0941	A07	0.8382	0.6061	0.7776	0.7612
GDC-0941	A08	0.8249	0.5493	0.6058	0.7796
GDC-0941	A09	0.8606	0.7689	0.8043	0.7206
GDC-0941	A10	0.8412	0.7227	0.653	0.6465
GDC-0941	A11	0.7859	0.5703	0.7297	0.7891
GDC-0941	A12	0.7803	0.6326	0.69	0.6727
Go69	A01	0.652	0.6571	0.718	0.5822
Go69	A02	0.7835	0.7693	0.6075	0.7322
Go69	A03	0.7305	0.7334	0.757	0.6414
Go69	A04	0.764	0.7456	0.8013	0.7425
Go69	A05	0.7812	0.7555	0.7294	0.7727
Go69	A06	0.7816	0.7404	0.7437	0.6443
Go69	A07	0.7407	0.8513	0.7527	0.6811
Go69	A08	0.7293	0.7338	0.6984	0.6525
Go69	A09	0.8228	0.6955	0.6985	0.7317
Go69	A10	0.756	0.7512	0.7689	0.7071
Go69	A11	0.7565	0.7373	0.7213	0.7315
Go69	A12	0.7426	0.7086	0.7846	0.6442
H89	A01	0.6734	0.6952	0.6003	0.6105
H89	A02	0.7288	0.5391	0.5918	0.678
H89	A03	0.8051	0.5414	0.6856	0.6759
H89	A04	0.8144	0.7314	0.662	0.7287
H89	A05	0.7821	0.5468	0.6485	0.6672
H89	A06	0.7647	0.5636	0.8281	0.7165
H89	A07	0.7762	0.6983	0.7284	0.6442
H89	A09	0.8131	0.5442	0.5906	0.6707
H89	A10	0.7517	0.5549	0.6028	0.682
H89	A11	0.7417	0.7414	0.6863	0.7257
H89	A12	0.7939	0.6934	0.5831	0.6401
IKKi	A02	0.7945	0.6619	0.7371	0.6475
IKKi	A03	0.6873	0.6568	0.5661	0.6895
IKKi	A04	0.7942	0.6754	0.6386	0.7052
IKKi	A05	0.6977	0.6569	0.6157	0.6899
IKKi	A06	0.7442	0.6931	0.7024	0.7077
IKKi	A07	0.7352	0.5303	0.669	0.7001
IKKi	A08	0.747	0.7006	0.5358	0.6869
IKKi	A09	0.8097	0.5175	0.6299	0.6969
IKKi	A10	0.7647	0.6308	0.657	0.7334
IKKi	A11	0.7878	0.6365	0.6757	0.6613
IKKi	A12	0.6673	0.5629	0.497	0.6043
Imatinib	A02	0.7935	0.7571	0.6721	0.7677
Imatinib	A03	0.7763	0.7429	0.7041	0.7499
Imatinib	A04	0.8058	0.7564	0.6921	0.7229
Imatinib	A05	0.7714	0.7559	0.6689	0.7609
Imatinib	A06	0.7756	0.746	0.6956	0.7296
Imatinib	A07	0.7468	0.7515	0.6974	0.7137
Imatinib	A08	0.7631	0.7534	0.5189	0.7096
Imatinib	A09	0.8082	0.5605	0.5819	0.7447
Imatinib	A10	0.7964	0.5645	0.5637	0.78
Imatinib	A11	0.7289	0.7664	0.7576	0.7395
Imatinib	A12	0.7012	0.8451	0.6369	0.7259
Jak1i	A02	0.821	0.5167	0.5771	0.616
Jak1i	A03	0.7343	0.7139	0.6526	0.7133
Jak1i	A04	0.7321	0.7066	0.6346	0.7189
Jak1i	A05	0.7413	0.5163	0.6551	0.7089
Jak1i	A06	0.7244	0.5525	0.6804	0.6905
Jak1i	A07	0.7779	0.5499	0.5605	0.7099
Jak1i	A08	0.7281	0.6995	0.6021	0.6605
Jak1i	A09	0.8043	0.5064	0.6054	0.6717
Jak1i	A10	0.7801	0.5295	0.5538	0.7015
Jak1i	A11	0.7128	0.7307	0.7386	0.6812
Jak1i	A12	0.7204	0.6229	0.6321	0.6905
Jak2i	A01	0.6944	0.6379	0.6014	0.6207
Jak2i	A02	0.7961	0.664	0.6656	0.7083
Jak2i	A03	0.7629	0.6742	0.7138	0.7024
Jak2i	A04	0.789	0.6716	0.6227	0.7072
Jak2i	A05	0.6666	0.4689	0.5314	0.6459
Jak2i	A06	0.811	0.6474	0.6651	0.6833
Jak2i	A07	0.7595	0.6818	0.7593	0.6982
Jak2i	A08	0.805	0.6601	0.6152	0.686
Jak2i	A09	0.8028	0.5253	0.6414	0.6501
Jak2i	A10	0.803	0.6762	0.6067	0.6364
Jak2i	A11	0.8228	0.5398	0.694	0.7473
Jak2i	A12	0.6831	0.6214	0.5825	0.5687
Jak3i	A02	0.7986	0.7108	0.5666	0.6912
Jak3i	A03	0.717	0.7116	0.6991	0.7001
Jak3i	A04	0.7983	0.5243	0.6654	0.691
Jak3i	A05	0.7087	0.6498	0.6884	0.7073
Jak3i	A06	0.7272	0.7244	0.654	0.7059
Jak3i	A07	0.7768	0.5167	0.696	0.735
Jak3i	A08	0.7196	0.6797	0.5946	0.7287
Jak3i	A09	0.7988	0.6918	0.6013	0.6826
Jak3i	A10	0.8026	0.7103	0.7104	0.7219
Jak3i	A11	0.7281	0.5107	0.6854	0.6614
Jak3i	A12	0.7511	0.6135	0.4861	0.61
Lcki	A01	0.7359	0.7582	0.6106	0.7201
Lcki	A02	0.7605	0.7453	0.6391	0.7696
Lcki	A03	0.8032	0.5608	0.6814	0.721
Lcki	A04	0.7608	0.5764	0.6788	0.7904
Lcki	A05	0.821	0.5435	0.7204	0.7442
Lcki	A06	0.7564	0.7662	0.728	0.7556
Lcki	A07	0.8304	0.579	0.6992	0.696
Lcki	A08	0.7854	0.7457	0.5904	0.6972
Lcki	A09	0.8452	0.5859	0.6018	0.7569
Lcki	A10	0.7387	0.744	0.6598	0.6627
Lcki	A11	0.7835	0.7639	0.6836	0.7558
Lcki	A12	0.7467	0.8271	0.6888	0.6878
PP2	A02	0.7687	0.759	0.7717	0.7605
PP2	A03	0.8395	0.7644	0.7304	0.7953
PP2	A04	0.8442	0.7703	0.7116	0.7162
PP2	A05	0.8248	0.5777	0.7205	0.7547
PP2	A06	0.7866	0.7612	0.7461	0.7431
PP2	A07	0.8595	0.7616	0.724	0.7213
PP2	A08	0.8505	0.7489	0.7109	0.7195
PP2	A09	0.7902	0.5755	0.6511	0.7738
PP2	A10	0.8089	0.743	0.6635	0.7389
PP2	A11	0.7977	0.5852	0.6564	0.7846
PP2	A12	0.7667	0.6012	0.6524	0.6636
Rapamycin	A01	0.7028	0.675	0.5882	0.5677
Rapamycin	A02	0.7215	0.6831	0.6124	0.6697
Rapamycin	A03	0.7322	0.6707	0.6296	0.6861
Rapamycin	A04	0.6787	0.6696	0.6887	0.7267
Rapamycin	A05	0.7231	0.653	0.7134	0.6466
Rapamycin	A06	0.731	0.6473	0.7009	0.6386
Rapamycin	A07	0.7595	0.6642	0.748	0.5882
Rapamycin	A08	0.7773	0.836	0.6371	0.571
Rapamycin	A09	0.7732	0.6573	0.6826	0.6615
Rapamycin	A10	0.7586	0.6702	0.7136	0.6344
Rapamycin	A12	0.6955	0.6361	0.6561	0.5472
SB202	A01	0.6884	0.6713	0.941	0.7101
SB202	A03	0.7869	0.7549	0.6686	0.7633
SB202	A05	0.7856	0.5564	0.7387	0.6999
SB202	A06	0.7707	0.755	0.7913	0.7869
SB202	A10	0.7559	0.7554	-	0.7749
SP6	A01	0.7033	0.6882	0.4191	0.532
SP6	A02	0.7536	0.5035	0.5104	0.657
SP6	A03	0.7387	0.6973	0.534	0.5858
SP6	A04	0.691	0.503	0.5065	0.5975
SP6	A05	0.721	0.5068	0.5643	0.6869
SP6	A06	0.7052	0.719	0.5063	0.6384
SP6	A07	0.7281	0.7074	0.5382	0.6501
SP6	A08	0.7301	0.6832	0.4665	0.6133
SP6	A09	0.7743	0.5001	0.4618	0.6208
SP6	A10	0.7198	0.5111	0.524	0.6773
SP6	A11	0.7494	0.493	0.5407	0.5935
SP6	A12	0.7311	0.6131	0.4488	0.6198
Sorafenib	A01	0.7185	0.7217	0.5884	0.6574
Sorafenib	A02	0.825	0.7659	0.6658	0.7664
Sorafenib	A03	0.7689	0.7732	0.7078	0.6869
Sorafenib	A04	0.836	0.7094	0.7114	0.7218
Sorafenib	A05	0.8304	0.5571	0.7672	0.7153
Sorafenib	A06	0.8021	0.5783	0.6991	0.7506
Sorafenib	A07	0.8461	0.7051	0.7267	0.6701
Sorafenib	A09	0.8226	0.7275	0.7522	0.7587
Sorafenib	A10	0.8103	0.7561	0.7457	0.7214
Sorafenib	A11	0.8465	0.5777	0.7192	0.7503
Sorafenib	A12	0.7715	0.6533	0.6084	0.6129
Staurosporine	A01	0.7985	0.8464	0.6057	0.5945
Staurosporine	A02	0.8347	0.8312	0.5999	0.6626
Staurosporine	A03	0.8079	0.7072	0.6704	0.6787
Staurosporine	A04	0.8418	0.8666	0.6452	0.6776
Staurosporine	A05	0.8657	0.7305	0.7071	0.7515
Staurosporine	A06	0.8694	0.516	0.6453	0.6619
Staurosporine	A07	0.8277	0.7052	0.6349	0.6657
Staurosporine	A08	0.831	0.8316	0.6213	0.678
Staurosporine	A09	0.8319	0.5117	0.6747	0.6726
Staurosporine	A10	0.8417	0.5108	0.6211	0.7126
Staurosporine	A11	0.8246	0.8711	0.6547	0.7445
Streptonigrin	A01	0.7128	0.5689	0.6571	0.6599
Streptonigrin	A02	0.7836	0.5095	0.549	0.6155
Streptonigrin	A03	0.7776	0.547	0.6497	0.6527
Streptonigrin	A04	0.8466	0.7521	0.5762	0.7061
Streptonigrin	A05	0.813	0.5406	0.6459	0.6928
Streptonigrin	A06	0.8031	0.7409	0.6446	0.6343
Streptonigrin	A07	0.7987	0.5353	0.5882	0.6657
Streptonigrin	A08	0.747	0.7458	0.5864	0.6443
Streptonigrin	A09	0.7586	0.7034	0.5928	0.6196
Streptonigrin	A10	0.7159	0.6974	0.5174	0.6809
Streptonigrin	A11	0.8178	0.5649	0.593	0.6814
Streptonigrin	A12	0.741	0.6034	0.5896	0.6286
Sunitinib	A01	0.7152	0.6622	0.5653	0.6522
Sunitinib	A02	0.8056	0.498	0.6138	0.6521
Sunitinib	A03	0.8095	0.6873	0.6889	0.6913
Sunitinib	A04	0.8142	0.6925	0.6467	0.7121
Sunitinib	A05	0.8157	0.6959	0.673	0.7073
Sunitinib	A06	0.7968	0.5061	0.6654	0.7025
Sunitinib	A07	0.811	0.7	0.6333	0.6572
Sunitinib	A08	0.8186	0.6894	0.5999	0.674
Sunitinib	A09	0.8029	0.4886	0.6699	0.6621
Sunitinib	A10	0.8126	0.848	0.6087	0.6713
Sunitinib	A11	0.8241	0.824	0.6408	0.6811
Sunitinib	A12	0.7747	0.7898	0.5942	0.5867
Syki	A02	0.7682	0.7073	0.6636	0.685
Syki	A03	0.7224	0.7042	0.6424	0.7116
Syki	A04	0.7461	0.7069	0.7908	0.7256
Syki	A05	0.7468	0.7182	0.6263	0.6804
Syki	A06	0.7381	0.7134	0.7718	0.7154
Syki	A07	0.7891	0.7	0.7434	0.6479
Syki	A08	0.7509	0.7154	0.6903	0.6542
Syki	A09	0.7712	0.73	0.7357	0.6918
Syki	A10	0.7695	0.7531	0.7197	0.7242
Syki	A11	0.736	0.7311	0.7577	0.78
Syki	A12	0.6717	0.6793	0.7426	0.7123
U0126	A01	0.6844	0.6178	-	0.6486
U0126	A02	0.844	0.5545	0.5362	0.7043
U0126	A03	0.834	0.5346	0.616	0.6881
U0126	A04	0.8263	0.7079	0.6166	0.7059
U0126	A05	0.8535	0.5468	0.7091	0.7031
U0126	A06	0.8199	0.5285	0.6018	0.6874
U0126	A07	0.8079	0.5304	0.5671	0.7249
U0126	A08	0.8278	0.6864	0.5359	0.6577
U0126	A09	0.8331	0.5394	0.5678	0.6967
U0126	A10	0.8436	0.5593	0.6092	0.6867
U0126	A11	0.7654	0.5072	0.6374	0.6767
U0126	A12	0.7227	0.6496	0.6253	0.6281
VX680	A01	0.693	0.4818	0.6028	0.6452
VX680	A02	0.734	0.711	0.5587	0.633
VX680	A03	0.7525	0.6976	0.5663	0.7292
VX680	A04	0.8127	0.6435	0.6722	0.5954
VX680	A05	0.6937	0.6742	0.7374	0.6454
VX680	A06	0.7168	0.7101	0.5769	0.6202
VX680	A07	0.7663	0.4944	0.5382	0.718
VX680	A08	0.7315	0.7082	0.4753	0.6482
VX680	A09	0.7703	0.7054	0.5859	0.6722
VX680	A10	0.7143	0.7137	0.6648	0.6167
VX680	A11	0.705	0.6773	0.7269	0.6947
VX680	A12	0.7852	0.7922	0.5583	0.6808
